# Supplementary material for: Clinical impact of serum exosomal microRNA in liver fibrosis
Source: PLoS One. 2021 Sep 10;16(9):e0255672. doi: 10.1371/journal.pone.0255672 (PMC8432846; doi:10.1371/journal.pone.0255672)
Supplement: S2 File — (ZIP) [file pone.0255672.s002.zip]

Archive with 4 entries (4 files):
- TGF-beta.jpg
- A-sma_and_Col1a.jpg
- Fibronectin.jpg
- GAPDH.jpg
